# Supplementary material for: Protocol for a Systematic Review and Meta-Analysis of Observational Studies on the Association of Exposure to Toxic Environmental Pollutants and Left Ventricular Dysfunction
Source: Int J Environ Res Public Health. 2022 Jun 18;19(12):7482. doi: 10.3390/ijerph19127482 (PMC9223820; doi:10.3390/ijerph19127482)
Supplement: Supplementary file 1 [file ijerph-19-07482-s001.zip]

Archive with 1 entries (1 files):
- ijerph-1724196-supplementary.pdf
